# Supplementary material for: Continuous Real-Time Detection of Serotonin Using an Aptamer-Based Electrochemical Biosensor
Source: Biosensors (Basel). 2023 Nov 13;13(11):983. doi: 10.3390/bios13110983 (PMC10669129; doi:10.3390/bios13110983)
Supplement: Supplementary file 1 [file biosensors-13-00983-s001.zip]

Archive with 1 entries (1 files):
- biosensors-2677695-supplementary.pdf
